# Supplementary material for: Recent Advances in Carbon-Based Sensors for Food and Medical Packaging Under Transit: A Focus on Humidity, Temperature, Mechanical, and Multifunctional Sensing Technologies—A Systematic Review
Source: Materials (Basel). 2025 Apr 18;18(8):1862. doi: 10.3390/ma18081862 (PMC12028959; doi:10.3390/ma18081862)
Supplement: Supplementary file 1 [file materials-18-01862-s001.zip]

Archive with 1 entries (1 files):
- materials-3533213-supplementary.pdf
